# Supplementary material for: Pelvic Floor Adaptation to a Prenatal Exercise Program: Does It Affect Labor Outcomes or Levator Ani Muscle Injury? A Randomized Controlled Trial
Source: Diagnostics (Basel). 2025 Jul 23;15(15):1853. doi: 10.3390/diagnostics15151853 (PMC12346635; doi:10.3390/diagnostics15151853)
Supplement: Supplementary file 1 [file diagnostics-15-01853-s001.zip]

Archive with 1 entries (1 files):
- diagnostics-3750390-supplementary.pdf
